# Supplementary material for: Artemisinin Protects Porcine Mammary Epithelial Cells against Lipopolysaccharide-Induced Inflammatory Injury by Regulating the NF-κB and MAPK Signaling Pathways
Source: Animals (Basel). 2021 May 24;11(6):1528. doi: 10.3390/ani11061528 (PMC8225056; doi:10.3390/ani11061528)
Supplement: Supplementary file 1 [file animals-11-01528-s001.zip]

Archive with 1 entries (1 files):
- animals-1194462-supplementary.pdf
